# Supplementary material for: Identification of the Most Suitable Mobile Apps to Support Dietary Approaches to Stop Hypertension (DASH) Diet Self-Management: Systematic Search of App Stores and Content Analysis
Source: Nutrients. 2023 Aug 6;15(15):3476. doi: 10.3390/nu15153476 (PMC10421018; doi:10.3390/nu15153476)
Supplement: Supplementary file 1 [file nutrients-15-03476-s001.zip]

Archive with 1 entries (1 files):
- nutrients-2506225-supplementary.pdf
